# Supplementary material for: Dynamic regulation of inter-organelle communication by ubiquitylation controls skeletal muscle development and disease onset
Source: eLife. 2023 Jul 11;12:e81966. doi: 10.7554/eLife.81966 (PMC10356137; doi:10.7554/eLife.81966)
Supplement: Figure 1—figure supplement 1—source data 2. [file elife-81966-fig1-figsupp1-data2.zip]

Archive with 1 entries (1 files):
- Figure 1-figure supplement 1-Source data 2.tif
